# Supplementary material for: Genome-wide detection and analysis of homologous recombination among sequenced strains of Escherichia coli
Source: Genome Biol. 2006 May 31;7(5):R44. doi: 10.1186/gb-2006-7-5-r44 (PMC1779527; doi:10.1186/gb-2006-7-5-r44)
Supplement: Additional File 3 — All 130,008 SNDs by pattern and location in K-12 MG1655 coordinates. [file gb-2006-7-5-r44-S3.txt]

479	111211
558	122211
587	122211
590	111211
599	111211
620	122211
659	111211
668	122111
689	122111
746	111222
758	111222
773	122222
809	111211
827	122111
830	111211
839	122111
842	111211
866	122111
869	122111
881	111211
891	111122
899	111211
908	111211
929	111211
938	122311
941	111211
947	111122
965	122222
968	122122
980	111211
1010	111211
1019	111211
1028	111211
1031	122311
1043	111211
1076	122111
1088	111211
1109	111211
1145	111211
1163	111211
1205	122111
1229	122111
1277	122111
1298	122222
1301	122222
1316	122111
1322	111222
1346	122122
1349	122122
1406	122222
1424	122211
1490	111211
1503	111211
1508	122222
1562	111211
1592	122222
1622	122111
1664	111211
1806	122211
1841	111122
1847	122211
1859	111211
1862	111211
1868	111122
1870	111122
1874	122122
1883	122111
1910	111122
1913	111122
1997	111211
2000	122122
2060	111211
2102	111122
2107	122111
2115	122111
2123	122111
2183	111211
2210	122211
2223	111122
2246	122222
2306	122111
2309	111211
2342	122111
2372	122111
2381	111211
2387	122111
2468	122111
2480	111211
2507	122222
2514	111211
2531	111211
2594	111122
2625	111211
2627	111122
2675	122122
2708	122122
2741	122122
2759	122122
2872	111122
2877	122122
2917	122111
2979	111211
3024	122222
3027	111122
3030	122122
3054	122222
3072	111211
3078	111211
3096	122122
3117	122111
3141	111211
3162	122111
3195	122222
3198	122211
3243	122222
3297	111211
3336	111122
3361	122122
3417	122111
3418	122211
3423	111122
3471	111211
3492	122111
3519	122222
3522	111211
3594	111211
3600	122111
3606	111122
3621	122222
3748	111211
3750	122111
3762	122211
3825	111211
3896	111121
3936	122211
3960	111211
4083	111211
4100	111122
4101	122211
4131	111211
4143	111211
4149	111122
4176	111122
4200	122111
4248	111122
4335	122111
4350	122222
4354	111211
4362	122311
4371	111211
4380	122111
4386	122111
4419	122111
4440	122211
4441	122222
4516	111122
4584	122111
4629	111211
4638	111211
4641	111211
4644	111211
4650	111211
4713	111211
4719	122111
4776	111211
4779	111222
4803	122122
4821	122222
4944	122111
4962	122211
4968	111211
4984	111122
5020	122211
5076	122111
5085	122211
5094	122111
5098	122122
5120	111122
5137	111211
5168	111211
5170	111122
5173	122111
5182	122222
5293	122111
5295	122211
5314	111211
5358	122111
5361	122111
5376	122211
5441	122222
5443	111211
5445	111211
5458	111211
5466	122111
5469	111211
5470	111211
5472	111211
5676	122222
5688	111211
5691	111211
5731	122211
5850	122211
5886	111211
5889	111211
5955	111211
5961	111211
6060	111211
6105	111222
6192	111211
6222	111211
6238	122211
6243	111211
6288	122111
6306	122111
6315	111211
6317	111211
6330	111211
6348	122222
6359	111211
6369	111211
6390	122111
6396	122111
6501	122222
6558	111211
6559	122111
6579	111211
6594	122222
6678	122211
6684	122111
6714	111211
6746	111211
6747	122211
6794	111211
6836	111211
6897	122222
6909	122122
6912	111211
6919	111122
7026	111211
7071	122211
7077	111122
7101	111122
7104	111222
7131	122233
7141	111122
7218	111211
7284	122122
7296	122222
7304	111211
7341	122222
7374	111122
7378	122111
7383	111211
7391	111211
7394	122222
7404	122111
7413	111211
7416	111122
7428	111122
7452	122111
7455	122222
7458	111211
7464	122111
7470	122111
7473	122222
7495	111211
7497	122222
7597	111211
7599	111211
7617	111211
7623	122322
7626	122222
7662	111211
7665	111122
7680	111211
7689	111122
7692	111122
7710	111222
7752	111211
7938	122222
8078	122111
8088	111122
8458	122111
8470	111211
8551	122133
8602	122222
8665	122211
8686	122122
8743	111122
8884	111211
8953	111122
8995	122111
9034	111211
9037	111211
9146	111211
9195	111211
9237	111211
9283	111122
9376	122111
9379	111122
9382	111122
9595	111211
9667	122311
9709	111211
9769	111222
9772	111122
9838	122122
9850	122122
9880	111211
9978	111222
10005	111211
10020	111211
10023	122222
10050	111222
10056	111122
10125	111122
10131	111122
10143	111122
10172	111211
10227	111211
10251	111211
10335	111211
10398	111211
10407	122111
10702	111211
10716	122133
10717	111211
10746	111222
10750	111222
10753	122222
10756	111222
10771	111211
10801	111211
10839	111211
10854	122111
10864	122111
11062	122111
11086	111211
11146	111211
11155	122111
11179	111211
11183	111211
11194	122211
11232	111122
11274	122211
11275	122211
11290	122111
11314	122211
11365	111211
11429	111211
11438	122222
11468	111211
11511	111211
11541	111211
11555	111211
11560	111211
11575	111211
11585	111122
11594	111211
11612	111211
11630	111211
11664	122111
11678	111211
11694	122222
11704	111211
11773	111211
11798	111211
11804	111211
11807	111211
11812	111211
11853	111211
11860	111211
11868	111211
11898	111122
11899	122111
11905	122111
11937	111211
11943	111211
11947	111211
12025	122222
12182	111211
12229	111122
12236	122211
12239	111211
12308	122222
12356	122222
12383	122222
12506	111211
12512	111211
12581	111211
12713	122211
12744	122111
12749	111122
12770	111211
12845	122222
12863	111211
13013	122211
13100	122111
13112	122111
13130	122111
13139	111122
13226	111211
13253	111211
13277	111211
13340	122111
13388	111211
13511	122111
13538	122211
13631	111211
13661	111211
13670	122111
13718	122111
14157	111211
14159	111211
14231	122211
14397	111233
14412	111122
14646	122222
14670	111211
14691	122211
14697	122211
14700	122211
14703	122211
14871	122211
14874	122211
14877	122211
15000	122211
15072	111211
15132	111211
15144	111211
15155	111121
15156	111121
15157	111121
15162	111211
15163	111211
15166	111121
15171	122211
15173	122222
15175	111121
15177	111121
15192	111121
15201	111121
15209	111121
15210	111211
15243	111211
15264	111211
15291	111211
15328	111211
15338	111211
17349	111211
17357	111211
17372	111211
17374	111211
17375	111211
17378	111211
17379	122111
17382	111122
17384	122211
17394	111211
17398	111211
17399	111211
17450	111211
17453	111211
17541	111211
17544	111211
17554	111211
17556	111211
17557	111211
17559	111211
17568	122111
17583	111211
17613	111211
17640	111211
17641	111211
17646	111211
17649	111211
17658	111211
17668	111211
17676	111211
17682	111122
17685	111211
17709	111211
17712	111211
17730	111211
17733	111211
17745	111211
17751	111211
17757	111211
17758	111211
17760	111211
17769	111211
17778	111211
17784	111211
17787	122111
17790	111211
17793	111211
17796	111211
17808	111211
17817	111211
17829	122111
17862	111211
17868	111211
17880	111211
17892	122211
17907	122211
17908	111211
17916	122111
17939	111122
18036	111122
18063	122111
18071	111211
18092	122222
18108	111211
18117	122211
18126	122111
18130	111211
18138	111211
18141	122111
18168	122211
18174	111211
18177	111211
18180	111211
18222	111211
18228	111211
18231	111211
18234	111211
18237	111211
18249	111211
18255	111211
18258	111211
18279	122111
18282	122111
18321	111211
18333	111211
18336	111211
18348	111211
18357	111211
18372	111211
18387	111211
18390	111211
18396	111211
18433	111211
18438	111211
18447	111211
18462	111211
18476	122211
18480	111211
18483	111211
18534	111211
18570	111211
18574	111211
18576	111211
18585	111211
18594	111211
18597	111211
18618	111211
18639	111211
18662	111211
18664	111211
18668	111211
18764	122111
18767	111211
18779	122211
18812	122211
18830	111211
18836	111211
18839	122211
18863	111211
18867	111211
18875	122211
18878	111211
18881	111211
18893	111211
18896	122111
18905	111211
18911	122211
18914	122111
18944	122111
18950	122111
18971	122211
18974	111211
18989	111211
18995	111211
19007	111211
19013	111211
19019	111211
19024	122111
19037	122211
19508	111211
19526	111211
19529	111211
19538	111211
19541	111211
19542	111211
19559	111211
19562	111211
19571	111211
19583	111211
19586	111211
19598	111211
20910	111211
20972	111121
20974	111121
20990	111121
21016	111121
21018	111121
21019	111121
21020	111121
21256	111211
21273	122111
21288	111211
21297	111122
21303	122111
21330	111211
21356	111211
21600	111211
21616	122211
21618	122211
21621	111211
21627	122111
21642	122111
21648	111211
21684	122111
21690	111211
21702	111222
21723	111211
21732	111211
21739	111122
21750	111211
21756	122211
21765	122111
21768	122111
21774	122111
21777	122111
21780	111211
21804	122111
21834	111211
21864	111211
21888	111122
21894	122222
21921	111222
21924	111122
21927	111122
21937	122111
21951	122222
21975	111211
22047	122222
22093	111211
22101	111211
22104	111211
22125	111211
22170	111211
22209	111211
22266	122311
22372	122122
22467	122222
22512	122211
22518	111211
22624	111211
22626	111211
22644	111211
22647	111211
22680	111211
22683	111211
22692	111211
22698	111211
22707	122222
22730	122111
22731	111211
22749	111211
22779	111211
22800	111211
22851	111122
22857	111122
22881	122111
22914	122122
22941	122222
22944	122222
22956	122122
22971	122222
22977	122222
23019	122122
23025	122222
23037	122222
23052	122222
23059	111211
23061	122222
23069	122222
23079	111211
23094	111211
23103	122322
23115	122122
23127	111211
23136	122322
23151	111211
23160	122222
23166	111211
23169	111211
23184	111211
23205	111211
23208	111211
23250	111211
23252	111211
23268	111211
23277	111211
23286	111233
23292	111211
23295	111211
23299	111211
23308	122111
23324	111211
23331	111211
23334	122111
23343	111211
23352	111211
23361	111211
23388	111211
23397	111211
23406	111211
23430	111211
23436	111211
23439	111211
23487	111211
23493	111211
23499	111211
23511	111211
23532	111211
23535	111211
23539	111211
23545	111211
23548	111211
23565	111211
23569	111211
23589	111211
23616	111211
23640	122111
23643	111122
23661	122111
23682	122111
23691	122111
23709	122111
23719	111122
23724	111211
23757	122111
23784	111211
23793	122211
23802	122222
23805	111211
23814	122111
23835	111211
23841	111211
23856	111211
23859	122222
23880	122122
23895	122222
23898	111222
23904	111211
23922	122111
23946	122111
23955	111122
23961	122122
23976	122222
23979	122233
23980	122222
23982	111122
23985	111122
24003	122111
24009	122111
24018	111211
24033	122111
24054	122111
24067	121111
24084	111222
24090	122222
24093	111122
24105	111211
24108	122211
24111	122211
24120	111211
24132	111122
24135	122222
24141	111211
24156	122111
24177	122111
24189	111122
24216	122222
24222	122111
24285	111211
24339	122211
24390	111122
24402	122211
24435	122111
24495	122111
24597	111211
24612	111122
24615	122222
24645	122222
24657	111122
24669	122211
24717	111211
24720	111122
24733	111112
24756	122211
24771	122111
24780	122222
24798	122222
24864	122111
24876	111211
24888	111211
24919	122111
24934	122222
24951	122111
24952	122111
25026	111211
25029	111211
25044	122311
25095	111211
25373	111211
25448	122111
25449	111122
25450	122111
25456	122111
25457	122111
25505	122111
25529	111211
25589	111211
25622	122111
25637	111222
25643	122111
25658	111122
25899	111211
25908	111122
25926	111211
25944	122122
25959	122111
25981	122222
26001	111122
26010	122111
26017	122222
26082	122111
26118	122111
26157	111122
26193	122111
26299	122111
26353	122111
26395	122222
26407	122222
26420	122211
26425	122222
26431	111211
26434	122111
26455	122111
26464	122122
26485	122111
26497	122111
26512	111211
26515	111122
26527	122222
26533	122222
26536	122111
26548	122111
26551	122111
26554	122111
26593	111122
26605	122211
26608	122211
26614	111211
26620	122111
26635	111122
26665	122222
26671	122122
26680	122222
26686	122133
26704	111122
26716	122333
26773	122122
26788	122111
26899	111211
26911	111211
26923	111211
26927	111211
26974	111211
26986	111211
26997	111122
27025	122222
27128	111122
27133	122122
27172	122122
27269	122111
27284	111122
27297	122111
27318	111211
27351	111211
27366	122322
27393	111211
27417	111211
27426	111211
27432	122111
27435	122211
27439	122111
27477	111211
27481	111211
27483	122222
27486	122322
27489	111211
27498	122222
27522	122122
27531	111211
27537	111211
27552	111211
27570	111211
27579	111211
27580	111211
27585	122222
27588	111211
27591	111211
27609	111211
27615	111211
27633	111211
27642	122222
27692	111122
27708	122222
27711	122122
27723	111122
27741	111222
27750	111222
27753	111222
27765	111211
27768	111222
27774	111122
27789	111222
27807	111222
27810	111211
27825	111222
27828	111222
27831	111222
27834	111222
27840	111122
27853	111222
27882	111222
27895	111222
27900	111222
27901	111222
27903	111122
27907	111222
27909	111211
27912	111222
27915	111222
27918	111222
27924	111222
27933	111233
27975	111211
27978	111233
27979	111222
27981	111211
27984	111211
27996	111211
28002	111211
28026	111211
28027	111222
28029	111122
28035	111122
28041	111122
28044	111222
28053	111222
28056	111222
28059	111222
28068	122122
28071	111211
28095	111211
28122	122222
28143	111211
28144	111211
28153	122122
28158	122122
28170	122122
28417	111211
28447	122122
28459	122222
28469	122222
28477	122222
28489	122222
28516	111211
28519	111211
28522	111211
28525	111211
28531	122122
28534	122122
28537	122122
28555	111211
28564	111211
28567	122222
28570	122222
28577	122222
28651	111122
28702	122111
28708	122222
28711	111211
28726	122222
28750	122222
28786	111211
28816	111211
28831	122111
28915	111211
28963	122222
28981	111122
28984	122122
28999	111122
29026	122222
29083	111211
29092	122222
29110	122222
29148	122111
29149	122222
29173	122222
29189	111211
29198	111211
29201	111211
29204	122122
29208	122222
29210	122111
29211	111211
29214	122222
29222	122122
29228	122111
29237	111211
29241	122122
29243	111211
29264	122122
29279	111211
29288	122222
29295	122111
29298	122222
29299	111211
29300	111211
29302	111211
29303	111211
29306	122322
29310	111211
29311	111211
29322	111211
29326	111122
29329	111211
29334	122122
29345	122111
29379	122111
29380	122122
29387	111211
29392	111211
29435	111211
29440	111211
29446	111122
29466	111211
29505	122122
29527	111211
29600	111122
29631	111122
29844	122222
29874	111211
29880	111211
29958	122222
30018	111211
30027	111211
30030	111211
30051	122222
30078	111211
30111	111222
30135	111211
30148	111211
30177	111211
30178	111211
30186	122222
30224	111211
30237	111211
30240	111211
30246	111211
30255	122111
30270	111211
30420	111122
30444	122111
30456	122211
30462	111211
30549	111211
30558	111211
30564	122222
30600	122222
30633	111211
30675	111211
30677	111122
30684	111122
30690	122222
30705	122322
30711	111211
30750	111211
30763	111122
30764	111211
30914	122122
30929	122122
30953	111211
30974	111211
30998	122122
31004	122122
31034	122222
31040	122111
31082	122222
31088	111211
31091	111211
31109	111211
31121	111211
31124	111211
31137	111211
31151	122211
31193	111211
31205	111211
31232	111211
31244	111211
31262	111211
31265	122211
31266	111211
31268	111211
31286	111122
31298	111211
31301	111211
31349	111211
31370	122111
31376	111211
31401	111211
31412	111211
31425	111211
31481	122111
31508	111211
31526	122122
31529	111211
31538	111211
31556	111211
31559	111211
31565	111211
31574	111211
31580	111211
31598	111211
31628	111211
31661	111211
31664	122122
31667	122222
31688	111211
31697	122222
31721	111211
31724	111211
31730	111211
31757	111211
31763	111211
31775	111211
31811	111122
31814	122111
31817	111211
31835	111211
31841	111211
31862	111211
31874	122111
31877	122111
31883	111211
31886	122211
31901	111211
31910	111211
31925	111211
31943	111211
31979	111211
31997	111211
32009	111211
32021	111211
32027	111222
32030	111222
32033	111122
32039	111222
32060	111211
32063	111211
32076	111211
32078	111211
32081	111211
32090	111211
32105	111211
32108	111211
32117	122222
32129	111211
32135	111211
32141	122322
32147	122222
32162	111211
32168	111211
32171	111211
32174	111211
32177	111211
32178	111211
32183	122122
32219	122122
32243	111211
32246	111211
32268	111211
32276	122222
32289	111211
32318	111211
32319	111211
32324	111211
32339	111211
32357	111211
32361	111211
32366	111211
32372	122122
32378	111211
32390	122122
32393	122222
32408	111211
32423	122122
32483	111211
32489	111211
32510	111211
32519	122122
32522	122122
32558	122222
32561	111211
32585	122122
32591	111211
32597	111211
32636	122122
32651	111211
32657	122122
32672	111211
32681	111211
32690	111211
32702	111211
32711	122222
32735	122222
32771	122122
32774	122122
32783	122122
32804	111211
32819	111211
32831	122222
32864	122122
32903	122122
32904	111211
32906	111211
32909	111211
32918	122122
32921	122222
32927	111211
32930	122122
32957	122222
33035	111211
33041	122122
33047	111211
33074	122122
33077	122122
33083	122222
33092	122222
33129	111211
33158	122122
33161	122122
33173	111122
33200	122222
33209	122122
33239	122111
33287	111122
33326	111122
33341	111122
33362	111122
33416	122222
33467	111122
33518	111122
33551	122111
33566	111211
33599	111122
33737	111211
33767	122222
33776	122222
33788	111211
33830	111211
33872	111211
33902	122222
33935	122122
33953	122122
33956	122122
33959	122122
33962	122122
33992	111211
34025	111211
34047	111122
34052	122222
34251	111211
34268	111122
34271	111211
34312	111211
34331	111211
34364	111211
34517	111211
34529	111211
34538	111211
34580	111211
34586	111211
34598	122222
34610	122122
34852	122111
34866	111211
34868	122222
34939	111211
34942	111211
34943	122222
34993	111122
34994	122111
34995	111122
35002	122122
35020	111233
35065	111122
35085	111211
35103	122222
35125	111122
35137	111211
35155	122222
35168	122111
35169	122111
35284	111211
35299	111211
35302	111211
35335	111211
35394	111211
35439	111211
35457	111211
35492	122111
35498	122111
35517	111211
35562	111211
35583	111211
35639	111211
35679	111112
35705	111122
35736	111211
35775	111211
35832	122122
35835	122122
35850	122122
35865	111211
35871	111211
35874	111122
35916	111211
35922	122222
35988	122222
36102	122122
36111	122111
36186	111122
36228	111122
36230	122222
36245	111211
36261	111122
36262	122222
36366	111211
36372	111211
36380	111211
36381	111122
36384	111211
36480	122211
36492	122311
36495	122222
36498	122222
36500	122222
36507	122222
36516	111211
36543	122222
36546	122222
36552	122222
36575	122111
36589	122222
36591	122122
36624	111222
36633	111122
36636	122111
36651	122111
36662	122222
36663	122222
36675	122222
36699	122222
36704	122222
36714	122222
36728	111211
36735	122122
36744	111211
36747	111211
36774	122111
36786	111211
36790	122222
36813	111211
36824	111122
36828	122222
36888	122111
36890	111211
36906	122122
36908	122111
36909	122222
36929	111211
36967	122122
36982	111211
36990	122222
37005	122211
37031	122222
37050	111222
37051	111122
37172	111122
37242	111211
37245	111211
37254	111211
37368	111122
37377	111122
37396	111211
37400	111211
37425	111211
37430	111211
37440	122111
37467	111222
37511	111122
37519	111122
37520	111211
37521	122111
37527	111211
37532	122222
37533	122122
37580	111211
37626	111211
37637	111122
37730	111211
37776	122222
37879	111211
37880	111211
38050	111211
38104	122122
38107	122122
38110	122122
38146	111211
38149	122222
38158	122222
38176	122222
38191	122222
38197	122222
38211	122222
38233	122122
38239	122222
38272	111211
38278	111211
38293	111211
38299	122122
38305	122122
38308	122222
38311	122122
38317	111211
38345	111211
38353	111211
38392	111211
38416	122111
38438	111211
38497	111211
38502	111211
38530	111211
38542	111211
38555	122111
38572	111211
38674	122222
38689	122122
38728	111211
38746	111211
38767	111211
38776	122111
38785	111211
38881	111211
38914	111211
38935	111222
38992	111122
39004	122311
39025	111222
39031	122211
39037	122211
39043	122111
39070	111211
39081	111222
39085	111122
39119	122222
39170	122222
39180	111122
39183	111211
39184	111211
39214	122222
39246	111211
39267	111211
39303	122222
39309	122222
39327	122222
39402	122222
39594	122222
39648	122222
39744	122122
39753	111211
39792	122122
39912	122222
39999	111211
40059	111211
40062	122222
40080	111211
40083	111211
40089	111211
40101	122122
40104	111211
40116	111211
40118	111122
40122	111211
40128	122122
40131	111211
40134	111211
40140	111211
40143	111211
40152	111211
40158	111211
40251	111211
40308	111211
40467	111211
40509	122111
40544	122111
40571	111211
40581	111211
40584	111211
40596	122222
40599	111211
40608	111211
40611	111211
40614	111211
40617	111211
40632	111122
40725	122111
40732	121111
40746	122222
40809	111122
40836	111122
40839	111122
40854	111211
40857	122122
40860	122122
40869	122111
40874	122122
40902	111211
40947	122122
40950	122222
41106	122222
41143	121111
41187	122111
41361	111122
41364	111122
41395	111122
41409	122211
41412	122211
41509	122111
41510	121111
41544	122322
41550	111211
41670	122211
41679	122111
41682	122211
41736	111211
41826	122222
41877	122122
41956	111211
42020	122111
42065	122211
42078	122211
42097	111122
42103	111122
42111	111211
42112	122111
42129	111122
42133	122222
42149	111122
42150	122222
42152	122111
42154	111122
42157	122111
42160	111122
42326	122222
42339	122111
42473	122211
42485	122111
42575	122211
42579	122111
42641	122211
42709	111211
42725	111211
42744	122211
42795	122211
42803	122211
42815	111211
42860	111211
42902	111211
42920	122111
43007	122222
43034	122211
43046	111122
43048	111122
43051	111122
43052	111122
43055	122111
43061	111122
43094	122222
43228	111122
43282	122122
43283	122122
43285	111211
43288	111211
43353	111211
43391	122111
43392	111211
43423	122111
43426	111122
43432	111222
43442	122222
43477	111211
43489	111211
43498	111211
43523	111211
43525	111211
43528	111211
43534	111211
43549	122122
43561	122111
43573	111222
43647	111211
43741	111211
43774	122211
43789	111211
43798	111122
43858	122111
43882	122122
43960	122111
43976	111122
44002	111211
44029	111211
44058	111211
44083	111122
44104	111222
44244	111211
44262	122122
44286	111211
44313	111122
44316	111122
44340	122111
44358	111122
44367	111211
44370	122133
44379	122111
44454	122122
44457	111211
44518	111122
44532	111211
44622	111122
44647	111122
44661	122111
44667	111211
44685	122222
44686	122211
44706	122222
44716	122111
44733	111211
44763	111122
44766	111222
44799	111222
44808	111122
44811	122111
44847	111211
44850	122111
44853	122111
44871	111222
44883	111211
44899	122122
44919	111211
44958	122211
44988	122111
45033	111211
45052	122122
45057	122122
45087	111211
45156	122322
45168	111211
45213	122222
45234	111122
45243	122222
45261	111222
45282	122111
45313	111122
45321	122222
45330	122111
45333	122222
45360	122222
45366	122222
45394	121111
45429	122222
45536	111211
45545	122111
45554	122111
45565	111122
45566	111211
45768	111211
45773	111222
45829	111211
45835	122211
45841	122111
45902	122111
45940	111222
45949	122111
46027	111222
46033	111222
46110	111122
46114	111211
46150	111122
46162	111211
46171	111211
46174	122111
46189	122122
46192	122122
46201	122111
46246	122211
46252	122111
46276	111222
46283	111211
46294	111211
46315	111122
46318	111122
46342	111211
46348	111211
46351	111122
46357	111211
46387	111122
46405	111211
46447	111222
46477	111211
46620	111122
46624	111211
46633	122111
46651	111211
46654	122211
46660	122211
46712	122222
46772	111122
46789	122211
46900	122222
46942	111211
46954	111211
46960	111211
46975	111222
46981	111122
47083	111122
47134	111122
47136	111122
47138	122222
47151	122111
47186	111211
47230	122122
47242	111122
47243	111122
47250	111122
47253	111122
47256	111122
47271	111211
47305	122111
47379	111211
47391	111211
47403	111122
47409	111211
47433	122222
47436	111211
47463	111222
47466	122222
47487	122111
47490	111122
47493	122222
47514	122222
47532	111211
47586	111211
47604	111211
47727	111233
47763	111211
47776	111122
47785	111211
47786	122122
47800	111122
47803	111122
47809	111122
47815	122222
47827	111211
47836	122111
47845	111211
47860	111211
47944	111211
47953	122211
48028	122111
48032	122222
48061	111122
48079	111211
48082	122222
48112	111211
48124	111122
48142	111122
48145	111122
48196	121111
48202	122222
48217	111122
48244	122122
48265	122222
48277	122122
48278	122222
48312	111211
48337	122211
48345	111211
48346	111122
48356	122111
48373	111122
48385	111211
48397	122222
48445	122122
48548	111122
48553	122222
48568	122133
48584	111211
48604	111211
48635	122122
48643	111211
48646	111211
48658	111211
48673	111211
48724	122222
48745	122222
48758	111211
48766	111211
48790	111211
48799	111222
48829	111211
48850	111211
48862	111211
48874	122211
48925	111122
48928	122211
48931	122222
48955	111122
48970	122211
48973	122211
48976	122211
48979	122211
48991	111211
48997	122111
49000	111122
49006	122311
49048	122222
49060	111211
49078	122222
49079	122222
49090	111211
49111	111211
49144	122111
49177	111122
49180	122122
49210	122122
49234	111211
49270	122122
49280	122111
49300	122111
49309	122111
49324	122122
49354	122122
49456	122122
49471	111211
49516	122122
49522	111211
49528	111211
49570	122122
49579	111211
49588	111211
49594	111211
49618	111211
49627	111122
49651	111211
49704	111122
49926	111211
49941	122111
49959	111122
49960	122111
49968	122211
50049	111122
50067	111222
50124	122222
50131	122222
50136	122211
50154	122111
50172	111211
50196	122111
50247	122122
50250	111222
50468	122122
50469	122122
50502	122222
50526	122222
50557	111211
50562	111211
50574	111211
50577	122111
50616	111122
50658	111211
50661	111211
50670	111211
50685	122222
50700	122111
50760	122122
50763	122122
50766	122111
50769	111211
50793	122222
50814	122222
50859	111211
50876	111211
50903	111211
50913	122222
51006	122111
51030	111211
51096	122222
51141	111122
51552	122322
51620	122111
51713	111122
51785	111211
51806	111222
51811	111122
51845	111122
51902	122122
51911	111211
51923	122222
51965	111211
52001	111211
52115	111211
52125	111211
52136	122222
52271	122122
52310	122122
52322	111211
52340	122222
52346	122222
52494	122122
52495	111211
52516	122111
52651	122222
52711	111211
52712	111211
52723	122222
52725	122122
52729	111211
52732	122111
52834	122122
52837	122322
52879	111211
52894	122222
52972	122222
53020	122222
53028	111122
53029	122222
53041	122222
53056	122222
53059	122222
53074	122222
53083	122222
53095	122222
53101	122222
53119	122122
53128	122122
53131	111211
53145	122122
53146	111211
53159	111211
53169	122222
53171	122222
53208	122122
53283	122222
53323	111211
53352	111211
53526	111211
53529	111211
53628	122222
53649	111122
53685	122222
53703	111122
53715	111122
53766	111211
53775	111122
53778	111122
53790	111222
53793	122111
53901	122111
53982	111222
54006	111122
54015	111211
54099	111211
[truncated: 128,008 more rows]
